# Supplementary material for: Uranyl(VI) Interaction with 2-Phosphonobutane-1,2,4-Tricarboxylic Acid (PBTC): A Spectroscopic and Computational Study over a Wide pH Range
Source: Molecules. 2025 Oct 21;30(20):4144. doi: 10.3390/molecules30204144 (PMC12566417; doi:10.3390/molecules30204144)
Supplement: Supplementary file 1 [file molecules-30-04144-s001.zip]

Archive with 1 entries (1 files):
- molecules-3878833-supplementary.pdf
